# Supplementary material for: Plasma Levels of Pentraxin 3: A Potential Prognostic Biomarker in Urinary Bladder Cancer Patients
Source: Int J Mol Sci. 2024 Mar 20;25(6):3473. doi: 10.3390/ijms25063473 (PMC10970929; doi:10.3390/ijms25063473)
Supplement: Supplementary file 1 [file ijms-25-03473-s001.zip]

Archive with 1 entries (1 files):
- ijms-2912789-supplementary.pdf
